# Supplementary material for: Colletotrichum Species Associated with Peaches in China
Source: J Fungi (Basel). 2022 Mar 18;8(3):313. doi: 10.3390/jof8030313 (PMC8950351; doi:10.3390/jof8030313)
Supplement: Supplementary file 1 [file jof-08-00313-s001.zip]

Archive with 1 entries (1 files):
- jof-1629201-Supplementary.pdf
